# Supplementary material for: Assessing Geographic Inequalities in Childhood Immunisation Coverage: A Critical Scoping Review of Spatial Analysis Methods
Source: Vaccines (Basel). 2026 Jun 29;14(7):572. doi: 10.3390/vaccines14070572 (PMC13417178; doi:10.3390/vaccines14070572)
Supplement: Supplementary file 1 [file vaccines-14-00572-s001.zip]

Archive with 1 entries (1 files):
- vaccines-4295707-supplementary.pdf
